# Supplementary material for: Using Resistin, glucose, age and BMI to predict the presence of breast cancer
Source: BMC Cancer. 2018 Jan 4;18:29. doi: 10.1186/s12885-017-3877-1 (PMC5755302; doi:10.1186/s12885-017-3877-1)
Supplement: Additional file 1: — R script with the algorithm implementation. (ZIP 330 kb) [file 12885_2017_3877_MOESM1_ESM.zip]

Archive with 2 entries (2 files):
- dataR2.xlsx
- auxiliaryR2.pdf
