# Supplementary material for: Using Resistin, glucose, age and BMI to predict the presence of breast cancer
Source: BMC Cancer. 2018 Jan 4;18:29. doi: 10.1186/s12885-017-3877-1 (PMC5755302; doi:10.1186/s12885-017-3877-1)
Supplement: Additional file 1: — R script with the algorithm implementation. (ZIP 330 kb) [file 12885_2017_3877_MOESM1_ESM.zip › dataR2.xlsx]

## Sheet: Sheet1
Age	BMI	Glucose	Insulin	HOMA	Leptin	Adiponectin	Resistin	MCP.1	Classification
48	23.5	70	2.707	0.467409	8.8071	9.7024	7.99585	417.114	1
83	20.6905	92	3.115	0.706897	8.8438	5.42929	4.06405	468.786	1
82	23.1247	91	4.498	1.00965	17.9393	22.432	9.27715	554.697	1
68	21.3675	77	3.226	0.612725	9.8827	7.16956	12.766	928.22	1
86	21.1111	92	3.549	0.805386	6.6994	4.81924	10.5763	773.92	1
49	22.8545	92	3.226	0.732087	6.8317	13.6798	10.3176	530.41	1
89	22.7	77	4.69	0.890787	6.964	5.58986	12.9361	1256.08	1
76	23.8	118	6.47	1.8832	4.311	13.2513	5.1042	280.694	1
73	22	97	3.35	0.801543	4.47	10.3587	6.28445	136.855	1
75	23	83	4.952	1.01384	17.127	11.579	7.0913	318.302	1
34	21.47	78	3.469	0.667436	14.57	13.11	6.92	354.6	1
29	23.01	82	5.663	1.14544	35.59	26.72	4.58	174.8	1
25	22.86	82	4.09	0.827271	20.45	23.67	5.14	313.73	1
24	18.67	88	6.107	1.33	8.88	36.06	6.85	632.22	1
38	23.34	75	5.782	1.06967	15.26	17.95	9.35	165.02	1
44	20.76	86	7.553	1.6	14.09	20.32	7.64	63.61	1
47	22.03	84	2.869	0.59	26.65	38.04	3.32	191.72	1
61	32.039	85	18.077	3.79014	30.7729	7.78026	13.6839	444.395	1
64	34.5297	95	4.427	1.03739	21.2117	5.46262	6.70188	252.449	1
32	36.5126	87	14.026	3.00998	49.3727	5.1	17.1022	588.46	1
36	28.5767	86	4.345	0.921719	15.1248	8.6	9.1539	534.224	1
34	31.975	87	4.53	0.972138	28.7502	7.64276	5.62592	572.783	1
29	32.2708	84	5.81	1.20383	45.6196	6.20963	24.6033	904.981	1
35	30.2768	84	4.376	0.906707	39.2134	9.04819	16.4371	733.797	1
54	30.4832	90	5.537	1.22921	12.331	9.73138	10.193	1227.91	1
45	37.0356	83	6.76	1.384	39.9802	4.61712	8.70448	586.173	1
50	38.5788	106	6.703	1.75261	46.6401	4.66765	11.7839	887.16	1
66	31.4465	90	9.245	2.05239	45.9624	10.3553	23.3819	1102.11	1
35	35.2508	90	6.817	1.51337	50.6094	6.96689	22.037	667.928	1
36	34.1749	80	6.59	1.30043	10.2809	5.06592	15.7219	581.313	1
66	36.2123	101	15.533	3.86979	74.7069	7.53955	22.3202	864.968	1
53	36.7902	101	10.175	2.53493	27.1841	20.03	10.2631	695.754	1
28	35.8558	87	8.576	1.84041	68.5102	4.7942	21.4437	358.624	1
43	34.4222	89	23.194	5.09186	31.2128	8.30096	6.71026	960.246	1
51	27.6888	77	3.855	0.732193	20.092	3.19209	10.3752	473.859	1
67	29.6068	79	5.819	1.13393	21.9033	2.19428	4.2075	585.307	1
66	31.2386	82	4.181	0.845677	16.2247	4.2671	3.29175	634.602	1
69	35.0927	101	5.646	1.40661	83.4821	6.79699	82.1	263.499	1
60	26.3493	103	5.138	1.30539	24.2998	2.19428	20.2535	378.996	1
77	35.5879	76	3.881	0.727558	21.7863	8.12555	17.2615	618.272	1
76	29.2184	83	5.376	1.10065	28.562	7.36996	8.04375	698.789	1
76	27.2	94	14.07	3.26236	35.891	9.34663	8.4156	377.227	1
75	27.3	85	5.197	1.08964	10.39	9.0008	7.5767	335.393	1
69	32.5	93	5.43	1.24564	15.145	11.788	11.788	270.142	1
71	30.3	102	8.34	2.09834	56.502	8.13	4.2989	200.976	1
66	27.7	90	6.042	1.34132	24.846	7.65206	6.7052	225.88	1
75	25.7	94	8.079	1.87325	65.926	3.74122	4.49685	206.802	1
78	25.3	60	3.508	0.519184	6.633	10.5673	4.6638	209.749	1
69	29.4	89	10.704	2.34988	45.272	8.2863	4.53	215.769	1
85	26.6	96	4.462	1.0566	7.85	7.9317	9.6135	232.006	1
76	27.1	110	26.211	7.11192	21.778	4.93563	8.49395	45.843	1
77	25.9	85	4.58	0.960273	13.74	9.75326	11.774	488.829	1
45	21.3039	102	13.852	3.48516	7.6476	21.0566	23.0341	552.444	2
45	20.83	74	4.56	0.832352	7.7529	8.23741	28.0323	382.955	2
49	20.9566	94	12.305	2.85312	11.2406	8.41217	23.1177	573.63	2
34	24.2424	92	21.699	4.92423	16.7353	21.8237	12.0653	481.949	2
42	21.3599	93	2.999	0.687971	19.0826	8.46292	17.3762	321.919	2
68	21.0828	102	6.2	1.55992	9.6994	8.57465	13.7424	448.799	2
51	19.1327	93	4.364	1.0011	11.0816	5.80762	5.57055	90.6	2
62	22.6562	92	3.482	0.790182	9.8648	11.2362	10.6955	703.973	2
38	22.4996	95	5.261	1.23283	8.438	4.77192	15.7361	199.055	2
69	21.5139	112	6.683	1.84629	32.58	4.13802	15.6988	713.239	2
49	21.3675	78	2.64	0.507936	6.3339	3.88614	22.9425	737.672	2
51	22.8928	103	2.74	0.696143	8.0163	9.34977	11.5549	359.232	2
59	22.8329	98	6.862	1.65877	14.9037	4.23011	8.2049	355.31	2
45	23.1405	116	4.902	1.40263	17.9973	4.29471	5.2633	518.586	2
54	24.2187	86	3.73	0.791257	8.6874	3.70523	10.3445	635.049	2
64	22.2222	98	5.7	1.37788	12.1905	4.78399	13.9125	395.976	2
46	20.83	88	3.42	0.742368	12.87	18.55	13.56	301.21	2
44	19.56	114	15.89	4.46827	13.08	20.37	4.62	220.66	2
45	20.26	92	3.44	0.780651	7.65	16.67	7.84	193.87	2
44	24.74	106	58.46	15.2853	18.16	16.1	5.31	244.75	2
51	18.37	105	6.03	1.56177	9.62	12.76	3.21	513.66	2
72	23.62	105	4.42	1.14478	21.78	17.86	4.82	195.94	2
46	22.21	86	36.94	7.83621	10.16	9.76	5.68	312	2
43	26.5625	101	10.555	2.6296	9.8	6.4203	16.1	806.724	2
55	31.975	92	16.635	3.77504	37.2234	11.0185	7.16514	483.377	2
43	31.25	103	4.328	1.0996	25.7816	12.719	38.6531	775.322	2
86	26.6667	201	41.611	20.6307	47.647	5.35714	24.3701	1698.44	2
41	26.6728	97	22.033	5.27176	44.7059	13.4949	27.8325	783.796	2
59	28.6726	77	3.188	0.605507	17.022	16.4405	31.6904	910.489	2
81	31.6404	100	9.669	2.38502	38.8066	10.6365	29.5583	426.175	2
48	32.4619	99	28.677	7.00292	46.076	21.57	10.1573	738.034	2
71	25.5102	112	10.395	2.87179	19.0653	5.4861	42.7447	799.898	2
42	29.2969	98	4.172	1.00851	12.2617	6.69559	53.6717	1041.84	2
65	29.6665	85	14.649	3.07141	26.5166	7.28287	19.4632	1698.44	2
48	28.125	90	2.54	0.56388	15.5325	10.2223	16.1103	1698.44	2
85	27.6888	196	51.814	25.0503	70.8824	7.90168	55.2153	1078.36	2
48	31.25	199	12.162	5.96992	18.1314	4.1041	53.6308	1698.44	2
58	29.1545	139	16.582	5.68542	22.8884	10.2627	13.974	923.886	2
40	30.8365	128	41.894	13.2273	31.0385	6.16099	17.555	638.261	2
82	31.2175	100	18.077	4.45899	31.6453	9.92365	19.9469	994.316	2
52	30.8012	87	30.212	6.4835	29.2739	6.26854	24.2459	764.667	2
49	32.4619	134	24.887	8.22598	42.3914	10.7939	5.768	656.393	2
60	31.2314	131	30.13	9.73601	37.843	8.40443	11.5001	396.021	2
49	29.7778	70	8.396	1.44971	51.3387	10.7317	20.768	602.486	2
44	27.8876	99	9.208	2.24859	12.6757	5.47817	23.0331	407.206	2
40	27.6361	103	2.432	0.61789	14.3224	6.78387	26.0136	293.123	2
71	27.9155	104	18.2	4.66891	53.4997	1.65602	49.2418	256.001	2
69	28.4444	108	8.808	2.34645	14.7485	5.28803	16.4851	353.568	2
74	28.6501	88	3.012	0.653805	31.1233	7.65222	18.3557	572.401	2
66	26.5625	89	6.524	1.43224	14.9084	8.42996	14.9192	269.487	2
65	30.9156	97	10.491	2.51015	44.0217	3.71009	20.4685	396.648	2
72	29.1363	83	10.949	2.24163	26.8081	2.78491	14.7697	232.018	2
57	34.8381	95	12.548	2.94041	33.1612	2.36495	9.9542	655.834	2
73	37.1094	134	5.636	1.86289	41.4064	3.33567	6.89235	788.902	2
45	29.3848	90	4.713	1.04629	23.8479	6.64424	15.5563	621.273	2
46	33.18	92	5.75	1.30487	18.69	9.16	8.89	209.19	2
68	35.56	131	8.15	2.63354	17.87	11.9	4.19	198.4	2
75	30.48	152	7.01	2.62828	50.53	10.06	11.73	99.45	2
54	36.05	119	11.91	3.49598	89.27	8.01	5.06	218.28	2
45	26.85	92	3.33	0.755688	54.68	12.1	10.96	268.23	2
62	26.84	100	4.53	1.1174	12.45	21.42	7.32	330.16	2
65	32.05	97	5.73	1.371	61.48	22.54	10.33	314.05	2
72	25.59	82	2.82	0.570392	24.96	33.75	3.27	392.46	2
86	27.18	138	19.91	6.77736	90.28	14.11	4.35	90.09	2
